# Supplementary material for: Extracellular Vesicles Inhibit the Response of Pancreatic Ductal Adenocarcinoma Cells to Gemcitabine and TRAIL Treatment
Source: Int J Mol Sci. 2022 Jul 15;23(14):7810. doi: 10.3390/ijms23147810 (PMC9317709; doi:10.3390/ijms23147810)
Supplement: Supplementary file 1 [file ijms-23-07810-s001.zip]

Archive with 1 entries (1 files):
- ijms-1754126-Supplementary.pdf
